# Supplementary material for: Development of a sequential laser microdissection tissue cuts workflow for the spatial and quantitative analysis of drugs in fresh frozen tissue sections
Source: PLoS One. 2024 Dec 23;19(12):e0312542. doi: 10.1371/journal.pone.0312542 (PMC11665993; doi:10.1371/journal.pone.0312542)
Supplement: S13 File — (XLSX) [file pone.0312542.s013.xlsx]

## Sheet: Templates cpds quantification
	Template : 500 x 500 µm²						Template : 270 x 270 µm²						Template : 200 x 200 µm²						Template : 100 x 100 µm²						Template : 50 x 50 µm²
Sample ID	Darunavir (ng/mL)	Loperamide (ng/mL)	JNJ compound (ng/mL)			Sample ID	Darunavir (ng/mL)	Loperamide (ng/mL)	JNJ compound (ng/mL)			Sample ID	Darunavir (ng/mL)	Loperamide (ng/mL)	JNJ compound (ng/mL)			Sample ID	Darunavir (ng/mL)	Loperamide (ng/mL)	JNJ compound (ng/mL)			Sample ID	Darunavir (ng/mL)	Loperamide (ng/mL)	JNJ compound (ng/mL)
LMD_cut 1	27.985	32.042	28.662			LMD_cut 1	8.677	10.576	7.656			LMD_cut 1	5.859	6.463	4.746			LMD_cut 1	1.117	1.19	0.681			LMD_cut 1	0.183	0.21	BQL
LMD_cut 2	26.462	36.386	25.032			LMD_cut 2	BQL	BQL	BQL			LMD_cut 2	5.873	6.894	5.36			LMD_cut 2	1.096	1.147	0.798			LMD_cut 2	0.118	0.237	BQL
LMD_cut 3	29.608	33.561	25.838			LMD_cut 3	BQL	BQL	BQL			LMD_cut 3	7.097	6.638	5.938			LMD_cut 3	1.302	1.636	1.046			LMD_cut 3	0.167	0.224	BQL
LMD_cut 4	27.494	33.46	23.665			LMD_cut 4	9.894	10.342	8.658			LMD_cut 4	3.547	4.169	3.216			LMD_cut 4	1.164	1.165	0.816			LMD_cut 4	0.203	0.194	BQL
LMD_cut 5	32.702	34.421	31.929			LMD_cut 5	N/A	N/A	N/A			LMD_cut 5	3.598	4.896	3.786			LMD_cut 5	1.089	1.241	0.826			LMD_cut 5	0.111	0.123	BQL
LMD_cut 6	36.355	34.578	29.986			LMD_cut 6	10.142	11.22	8.386			LMD_cut 6	4.373	5.638	4.05			LMD_cut 6	1.43	1.309	1.063			LMD_cut 6	0.248	0.207	BQL
LMD_cut 7	28.242	32.499	25.484			LMD_cut 7	6.581	7.856	5.865			LMD_cut 7	4.378	5.267	3.829			LMD_cut 7	1.3	1.31	1.089			LMD_cut 7	0.183	0.235	BQL
LMD_cut 8	31.275	34.942	27.167			LMD_cut 8	4.834	5.693	4.715			LMD_cut 8	5.49	7.453	5.163			LMD_cut 8	1.234	1.352	0.803			LMD_cut 8	0.194	0.213	BQL
LMD_cut 9	29.283	36.476	27.604			LMD_cut 9	BQL	BQL	BQL			LMD_cut 9	6.487	6.765	5.434			LMD_cut 9	0.989	1.021	0.719			LMD_cut 9	0.289	0.304	BQL
LMD_cut 10	26.297	31.108	23.854			LMD_cut 10	11.835	12.6	10.523			LMD_cut 10	BQL	BQL	BQL			LMD_cut 10	1.13	1.39	1.109			LMD_cut 10	0.263	0.26	BQL
LMD_cut 11	35.436	36.099	28.317			LMD_cut 11	10.435	9.361	8.53			LMD_cut 11	BQL	BQL	BQL			LMD_cut 11	BQL	BQL	BQL			LMD_cut 11	0.147	0.264	BQL
LMD_cut 12	27.912	29.406	20.147			LMD_cut 12	11.659	12.413	10.103			LMD_cut 12	10.918	11.459	9.102			LMD_cut 12	1.467	1.242	0.586			LMD_cut 12	0.165	0.272	BQL
LMD_cut 13	BQL	BQL	BQL			LMD_cut 13	BQL	BQL	BQL			LMD_cut 13	5.607	6.767	4.491			LMD_cut 13	1.038	1.236	0.885			LMD_cut 13	0.181	0.266	BQL
LMD_cut 14	24.665	32.9	22.261			LMD_cut 14	6.224	8.271	5.84			LMD_cut 14	6.142	6.591	5.281			LMD_cut 14	1.208	1.199	0.972			LMD_cut 14	0.125	0.209	BQL
LMD_cut 15	27.026	33.947	24.998			LMD_cut 15	BQL	BQL	BQL			LMD_cut 15	7.647	7.547	7.339			LMD_cut 15	BQL	BQL	BQL			LMD_cut 15	0.292	0.237	BQL
LMD_cut 16	26.334	30.919	22.44			LMD_cut 16	7.86	8.933	7.635			LMD_cut 16	3.952	4.74	3.859			LMD_cut 16	1.279	1.31	0.845			LMD_cut 16	0.217	0.125	BQL
LMD_cut 17	BQL	BQL	BQL			LMD_cut 17	N/A	N/A	N/A			LMD_cut 17	4.185	5.665	4.145			LMD_cut 17	1.669	1.787	1.405			LMD_cut 17	BQL	BQL	BQL
LMD_cut 18	BQL	BQL	BQL			LMD_cut 18	9.393	10.467	9.847			LMD_cut 18	4.196	5.436	3.873			LMD_cut 18	1.309	1.419	1.228			LMD_cut 18	0.229	0.158	BQL
LMD_cut 19	BQL	BQL	BQL			LMD_cut 19	11.815	13.379	9.721			LMD_cut 19	4.629	6.165	4.579			LMD_cut 19	2.465	2.259	1.591			LMD_cut 19	0.184	0.219	BQL
LMD_cut 20	BQL	BQL	BQL			LMD_cut 20	BQL	BQL	BQL			LMD_cut 20	6.243	6.787	5.431			LMD_cut 20	1.014	1.141	0.751			LMD_cut 20	BQL	BQL	BQL
LMD_cut 21	N/A	N/A	N/A			LMD_cut 21	BQL	BQL	BQL			LMD_cut 21	4.99	5.329	4.49			LMD_cut 21	1.108	1.167	1.018			LMD_cut 21	0.276	0.251	BQL
LMD_cut 22	23.701	30.533	22.836			LMD_cut 22	N/A	N/A	N/A			LMD_cut 22	BQL	BQL	BQL			LMD_cut 22	1.567	1.154	0.809			LMD_cut 22	0.11	0.127	BQL
LMD_cut 23	35.938	36.224	32.916			LMD_cut 23	9.246	10.322	9.159			LMD_cut 23	BQL	BQL	BQL			LMD_cut 23	1.136	1.231	0.839			LMD_cut 23	BQL	BQL	BQL
LMD_cut 24	36.937	36.817	32.865			LMD_cut 24	BQL	BQL	BQL			LMD_cut 24	5.106	6.431	4.821			LMD_cut 24	1.013	1.307	0.741			LMD_cut 24	BQL	0.223	BQL
LMD_cut 25	24.597	30.814	22.392			LMD_cut 25	7.475	8.431	6.954			LMD_cut 25	8.711	10.388	8.31			LMD_cut 25	1.294	1.162	0.882			LMD_cut 25	BQL	BQL	BQL
LMD_cut 26	26.451	33.371	26.305			LMD_cut 26	7.022	9.307	6.362			LMD_cut 26	6.045	5.907	5.191			LMD_cut 26	1.191	1.366	0.883			LMD_cut 26	BQL	BQL	BQL
LMD_cut 27	27.435	35.444	24.669			LMD_cut 27	7.978	9.491	8.214			LMD_cut 27	3.077	4.318	2.814			LMD_cut 27	1.24	1.28	0.882			LMD_cut 27	0.409	0.353	BQL
LMD_cut 28	29.121	33.765	26.666			LMD_cut 28	9.414	9.878	9.197			LMD_cut 28	5.272	6.692	4.561			LMD_cut 28	1.243	1.335	1.065			LMD_cut 28	BQL	0.132	BQL
LMD_cut 29	29.871	31.605	29.346			LMD_cut 29	7.961	7.597	7.12			LMD_cut 29	BQL	BQL	BQL			LMD_cut 29	1.168	1.378	1.176			LMD_cut 29	0.161	0.217	BQL
LMD_cut 30	42.316	43.902	37.964			LMD_cut 30	BQL	BQL	BQL			LMD_cut 30	3.852	5.325	3.871			LMD_cut 30	1.436	1.433	1.168			LMD_cut 30	0.121	0.153	BQL
LMD_cut 31	21.839	25.739	20.018			LMD_cut 31	11.382	11.036	10.202			LMD_cut 31	3.701	5.349	3.881			LMD_cut 31	1.278	1.403	1.063			LMD_cut 31	0.169	0.207	BQL
LMD_cut 32	34.774	33.151	28.502			LMD_cut 32	5.186	5.746	4.348			LMD_cut 32	BQL	BQL	BQL			LMD_cut 32	0.967	1.3	0.593			LMD_cut 32	0.174	0.226	BQL
LMD_cut 33	38.761	42.827	35.215			LMD_cut 33	10.817	10.272	9.553			LMD_cut 33	7.109	6.792	5.39			LMD_cut 33	1.158	1.349	1.002			LMD_cut 33	0.089	0.276	BQL
LMD_cut 34	36.359	36.096	34.953			LMD_cut 34	BQL	BQL	BQL			LMD_cut 34	BQL	BQL	BQL			LMD_cut 34	1.455	1.42	1.011			LMD_cut 34	0.18	0.196	BQL
LMD_cut 35	BQL	BQL	BQL			LMD_cut 35	12.563	11.24	10.138			LMD_cut 35	5.766	6.168	5.992			LMD_cut 35	1.403	1.389	1.017			LMD_cut 35	BQL	BQL	BQL
LMD_cut 36	36.684	35.632	32.363			LMD_cut 36	BQL	BQL	BQL			LMD_cut 36	9.936	10.658	8.457			LMD_cut 36	1.497	1.425	0.969			LMD_cut 36	0.105	0.199	BQL
LMD_cut 37	33.159	36.612	32.723			LMD_cut 37	8.964	9.216	7.987			LMD_cut 37	BQL	BQL	BQL			LMD_cut 37	1.282	1.316	0.777			LMD_cut 37	0.243	0.149	BQL
LMD_cut 38	32.629	36.712	31.299			LMD_cut 38	BQL	BQL	BQL			LMD_cut 38	10.699	10.011	9.144			LMD_cut 38	1.118	1.472	0.979			LMD_cut 38	BQL	BQL	BQL
LMD_cut 39	31.366	36.407	27.978			LMD_cut 39	8.352	10.069	8.03			LMD_cut 39	BQL	BQL	BQL			LMD_cut 39	1.521	1.453	1.34			LMD_cut 39	0.209	0.206	BQL
LMD_cut 40	29.354	36.113	29.388			LMD_cut 40	15.763	17.511	15.87			LMD_cut 40	4.222	4.955	3.211			LMD_cut 40	1.638	1.405	1.119			LMD_cut 40	BQL	0.101	BQL
LMD_cut 41	32.1	37.758	31.514			LMD_cut 41	9.465	10.786	8.337			LMD_cut 41	5.166	5.813	4.373			LMD_cut 41	1.196	1.455	1.113			LMD_cut 41	0.142	0.158	BQL
LMD_cut 42	BQL	BQL	BQL			LMD_cut 42	10.905	11.149	9.766			LMD_cut 42	4.384	5.835	4.07			LMD_cut 42	1.256	1.398	1.092			LMD_cut 42	0.158	0.146	BQL
LMD_cut 43	30.857	30.624	29.261			LMD_cut 43	9.411	11.614	9.084			LMD_cut 43	5.136	6.138	4.548			LMD_cut 43	1.33	1.411	1.059			LMD_cut 43	0.21	0.218	BQL
LMD_cut 44	47.293	43.803	43.267			LMD_cut 44	3.352	3.344	2.667			LMD_cut 44	4.756	5.784	4.674			LMD_cut 44	1.016	1.287	0.626			LMD_cut 44	0.2	0.229	BQL
LMD_cut 45	40.02	39.226	39.162			LMD_cut 45	8.615	10.62	7.68			LMD_cut 45	3.999	5.975	4.869			LMD_cut 45	1.092	1.218	0.672			LMD_cut 45	0.127	0.284	BQL
LMD_cut 46	BQL	BQL	BQL			LMD_cut 46	9.077	10.993	9.516			LMD_cut 46	4.829	5.569	4.061			LMD_cut 46	1.352	1.473	1.007			LMD_cut 46	0.15	0.266	BQL
LMD_cut 47	46.075	48.184	40.473			LMD_cut 47	7.92	9.68	8.019			LMD_cut 47	5.566	5.438	4.485			LMD_cut 47	1.473	1.382	1.146			LMD_cut 47	0.154	0.183	BQL
LMD_cut 48	46.003	41.981	43.724			LMD_cut 48	7.701	10.539	9.648			LMD_cut 48	5.346	5.36	4.173			LMD_cut 48	1.414	1.262	0.893			LMD_cut 48	BQL	0.137	BQL
LMD_cut 49	27.006	31.91	27.231			LMD_cut 49	8.448	8.815	7.321			LMD_cut 49	4.187	5.124	3.832			LMD_cut 49	1.05	1.194	0.737			LMD_cut 49	N/A	N/A	BQL
LMD_cut 50	27.649	31.726	26.728			LMD_cut 50	8.059	8.715	7.31			LMD_cut 50	3.405	4.245	3.406			LMD_cut 50	1.172	1.314	0.998			LMD_cut 50	N/A	N/A	BQL
LMD_cut 51	27.247	33.615	26.83			LMD_cut 51	10	10.625	9.492			LMD_cut 51	BQL	BQL	BQL			LMD_cut 51	1.299	1.35	1.093			LMD_cut 51	0.336	0.226	BQL
LMD_cut 52	22.094	25.788	20.078			LMD_cut 52	8.759	9.878	7.939			LMD_cut 52	9.429	11.693	7.658			LMD_cut 52	BQL	BQL	BQL			LMD_cut 52	BQL	BQL	BQL
LMD_cut 53	33.094	34.117	29.544			LMD_cut 53	BQL	BQL	BQL			LMD_cut 53	4.615	5.185	3.913			LMD_cut 53	1.345	1.237	1.095			LMD_cut 53	0.106	BQL	BQL
LMD_cut 54	31.553	35.573	28.829			LMD_cut 54	9.165	10.485	8.228			LMD_cut 54	4.539	5.24	3.999			LMD_cut 54	1.701	1.541	1.436			LMD_cut 54	0.24	0.204	BQL
LMD_cut 55	30.927	40.07	26.849			LMD_cut 55	BQL	BQL	BQL			LMD_cut 55	4.752	5.198	3.865			LMD_cut 55	1.035	1.29	0.95			LMD_cut 55	0.158	0.176	BQL
LMD_cut 56	30.968	36.739	25.652			LMD_cut 56	4.804	7.003	4.544			LMD_cut 56	5.05	6.079	5.144			LMD_cut 56	1.34	1.298	1.072			LMD_cut 56	0.336	0.431	BQL
LMD_cut 57	27.638	35.938	24.636			LMD_cut 57	4.439	5.506	3.836			LMD_cut 57	10.883	11.529	8.178			LMD_cut 57	1.216	1.346	0.834			LMD_cut 57	0.188	0.253	BQL
LMD_cut 58	28.089	34.422	24.153			LMD_cut 58	6.547	7.596	6.32			LMD_cut 58	3.873	5.153	3.6			LMD_cut 58	BQL	BQL	BQL			LMD_cut 58	0.2	0.217	BQL
LMD_cut 59	26.187	30.681	21.838			LMD_cut 59	8.644	8.618	8.261			LMD_cut 59	BQL	BQL	BQL			LMD_cut 59	2.257	2.544	1.827			LMD_cut 59	0.224	0.247	BQL
LMD_cut 60	28.016	34.474	24.464			LMD_cut 60	4.729	5.41	3.73			LMD_cut 60	4.704	5.43	3.827			LMD_cut 60	1.29	1.4	1.127			LMD_cut 60	0.115	0.253	BQL
LMD_cut 61	29.355	34.691	27.458			LMD_cut 61	7.241	9.064	8.585			LMD_cut 61	4.562	5.317	4.458			LMD_cut 61	1.082	1.278	0.856			LMD_cut 61	0.212	0.25	BQL
LMD_cut 62	34.18	36.514	28.83			LMD_cut 62	BQL	BQL	BQL			LMD_cut 62	3.92	4.79	3.578			LMD_cut 62	1.129	1.341	1.084			LMD_cut 62	BQL	BQL	BQL
LMD_cut 63	33.778	36.895	29.167			LMD_cut 63	8.867	8.433	7.765			LMD_cut 63	4.022	5.002	3.392			LMD_cut 63	1.189	1.336	0.966			LMD_cut 63	0.09	0.11	BQL
LMD_cut 64	26.499	29.642	22.665			LMD_cut 64	9.501	10.483	8.879			LMD_cut 64	4.599	5.276	3.838			LMD_cut 64	1.218	1.386	1.142			LMD_cut 64	N/A	N/A	BQL
LMD_cut 65	27.552	33.452	23.873			LMD_cut 65	BQL	BQL	BQL			LMD_cut 65	3.876	5.471	3.335			LMD_cut 65	1.338	1.18	0.939			LMD_cut 65	BQL	0.157	BQL
LMD_cut 66	33.059	38.801	30.357			LMD_cut 66	9.549	10.506	7.505			LMD_cut 66	6.387	6.619	5.209			LMD_cut 66	1.395	1.577	1.188			LMD_cut 66	0.162	0.187	BQL
LMD_cut 67	20.65	21.537	20.201			LMD_cut 67	9.926	11.011	8.577			LMD_cut 67	5.219	5.889	5.196			LMD_cut 67	1.21	1.194	0.744			LMD_cut 67	BQL	BQL	BQL
LMD_cut 68	40.358	42.071	35.763			LMD_cut 68	7.989	10.938	7.523			LMD_cut 68	5.106	5.896	4.615			LMD_cut 68	1.113	1.173	0.928			LMD_cut 68	0.109	0.253	BQL
LMD_cut 69	33.821	39.852	30.452			LMD_cut 69	6.77	8.631	6.886			LMD_cut 69	BQL	0.241				LMD_cut 69	1.164	1.279	0.715			LMD_cut 69	0.134	0.137	BQL
LMD_cut 70	34.934	37.966	30.822			LMD_cut 70	7.982	9.878	8.542			LMD_cut 70	4.224	5.274	4.101			LMD_cut 70	1.219	1.346	0.821			LMD_cut 70	0.076	0.092	BQL
LMD_cut 71	30.744	35.409	29.167			LMD_cut 71	7.54	8.04	6.854			LMD_cut 71	6.258	8.858	6.346			LMD_cut 71	1.323	1.393	1.086			LMD_cut 71	BQL	0.229	BQL
LMD_cut 72	23.572	29.221	21.606			LMD_cut 72	7.624	11.088	7.613			LMD_cut 72	6.387	7.204	5.016			LMD_cut 72	BQL	BQL	BQL			LMD_cut 72	0.089	0.344	BQL
LMD_cut 73	BQL	BQL	BQL			LMD_cut 73	6.705	8.093	6.914			LMD_cut 73	3.436	4.89	3.426			LMD_cut 73	2.555	3.011	1.82			LMD_cut 73	0.183	0.261	BQL
LMD_cut 74	28.641	31.331	26.265			LMD_cut 74	21.493	27.561	20.85			LMD_cut 74	BQL	BQL	BQL			LMD_cut 74	1.098	1.308	1.021			LMD_cut 74	0.285	0.145	BQL
LMD_cut 75	26.696	37.138	24.813			LMD_cut 75	BQL	BQL	BQL			LMD_cut 75	3.763	5.043	3.418			LMD_cut 75	0.972	1.268	0.937			LMD_cut 75	0.244	0.216	BQL
LMD_cut 76	26.344	30.573	23.839			LMD_cut 76	8.66	9.277	8.163			LMD_cut 76	5.406	5.104	4.938			LMD_cut 76	0.936	1.033	1.073			LMD_cut 76	0.101	0.159	BQL
LMD_cut 77	31.558	35.958	29.383			LMD_cut 77	8.947	8.141	7.158			LMD_cut 77	4.859	5.532	4.106			LMD_cut 77	0.859	1.092	0.81			LMD_cut 77	0.253	0.278	BQL
LMD_cut 78	29.788	35.735	25.993			LMD_cut 78	9.533	11.038	7.861			LMD_cut 78	5.148	5.386	4.26			LMD_cut 78	1.294	1.432	1.044			LMD_cut 78	BQL	BQL	BQL
LMD_cut 79	26.672	33.774	24.029			LMD_cut 79	BQL	BQL	BQL			LMD_cut 79	5.521	5.73	4.682			LMD_cut 79	0.909	1.026	0.925			LMD_cut 79	BQL	0.194	BQL
LMD_cut 80	44.171	53.329	41.129			LMD_cut 80	BQL	BQL	BQL			LMD_cut 80	4.256	5.092	3.975			LMD_cut 80	1.501	1.42	1.061			LMD_cut 80	0.144	0.176	BQL
LMD_cut 81	29.161	34.71	27.406			LMD_cut 81	8.189	10.272	8.729			LMD_cut 81	BQL	BQL	BQL			LMD_cut 81	1.011	1.104	0.774			LMD_cut 81	0.089	0.153	BQL
LMD_cut 82	26.506	32.321	25.207			LMD_cut 82	N/A	N/A	N/A			LMD_cut 82	4.053	5.24	3.4			LMD_cut 82	1.259	1.234	1.013			LMD_cut 82	BQL	0.04	BQL
LMD_cut 83	26.603	33.442	23.506			LMD_cut 83	N/A	N/A	N/A			LMD_cut 83	4.353	5.022	4.281			LMD_cut 83	1.296	1.341	0.999			LMD_cut 83	0.167	BQL	BQL
LMD_cut 84	N/A	N/A	N/A			LMD_cut 84	5.377	8.431	5.865			LMD_cut 84	5.221	5.388	4.397			LMD_cut 84	1.547	1.341	0.869			LMD_cut 84	0.24	0.356	BQL
LMD_cut 85	BQL	BQL	BQL			LMD_cut 85	6.232	8.935	6.034			LMD_cut 85	3.317	4.1	2.94			LMD_cut 85	0.939	1.111	0.798			LMD_cut 85	0.126	0.288	BQL
LMD_cut 86	BQL	BQL	BQL			LMD_cut 86	7.681	9.98	7.693			LMD_cut 86	BQL	BQL	BQL			LMD_cut 86	BQL	BQL	BQL			LMD_cut 86	0.094	0.206	BQL
LMD_cut 87	27.515	33.042	25.055			LMD_cut 87	10.035	10.585	8.77			LMD_cut 87	3.737	4.675	3.384			LMD_cut 87	BQL	BQL	BQL			LMD_cut 87	0.209	0.176	BQL
LMD_cut 88	22.211	30.219	20.979			LMD_cut 88	9.751	10.072	7.228			LMD_cut 88	4.386	5.124	3.806			LMD_cut 88	1.163	1.12	0.969			LMD_cut 88	BQL	0.09	BQL
LMD_cut 89	25.839	33.226	25.461			LMD_cut 89	8.266	9.346	6.729			LMD_cut 89	BQL	BQL	BQL			LMD_cut 89	1.284	1.334	0.837			LMD_cut 89	BQL	0.16	BQL
LMD_cut 90	26.594	32.311	25.688			LMD_cut 90	10.578	13.771	11.485			LMD_cut 90	7.989	9.971	6.669			LMD_cut 90	1.215	1.295	0.947			LMD_cut 90	0.257	0.251	BQL
LMD_cut 91	27.028	32.769	24.9			LMD_cut 91	12.521	13.718	11.593			LMD_cut 91	BQL	BQL	BQL			LMD_cut 91	1.161	1.183	0.884			LMD_cut 91	N/A	N/A	BQL
LMD_cut 92	25.872	32.008	22.046			LMD_cut 92	10.006	10.853	8.599			LMD_cut 92	3.39	4.762	3.049			LMD_cut 92	BQL	BQL	BQL			LMD_cut 92	0.195	0.133	BQL
LMD_cut 93	23.105	28.829	21.355			LMD_cut 93	8.64	10.17	8.036			LMD_cut 93	3.788	5.469	3.68			LMD_cut 93	1.155	1.22	0.854			LMD_cut 93	BQL	BQL	BQL
LMD_cut 94	25.002	32.124	24.075			LMD_cut 94	8.335	9.847	7.703			LMD_cut 94	4.349	5.178	3.32			LMD_cut 94	1.215	1.436	1.099			LMD_cut 94	0.195	0.151	BQL
LMD_cut 95	30.032	31.034	26.131			LMD_cut 95	7.699	10.622	7.763			LMD_cut 95	3.615	4.781	3.41			LMD_cut 95	1.544	1.398	0.875			LMD_cut 95	0.256	0.14	BQL
LMD_cut 96	23.274	31.128	20.793			LMD_cut 96	7.812	9.178	7.789			LMD_cut 96	3.902	4.973	3.764			LMD_cut 96	1.252	1.391	0.929			LMD_cut 96	BQL	0.372	BQL
AVERAGE conc. ng/mL	30.2687	34.6047	27.5714			AVERAGE	8.76335	10.0078	8.13892			AVERAGE	5.21994	6.02185	4.63822			AVERAGE	1.27718	1.35318	0.981023			AVERAGE	0.184043	0.209038	BQL
%CV	18.7721	13.3263	19.116			%CV	29.4486	29.4568	30.3233			%CV	31.6951	30.1416	30.2973			%CV	21.9607	20.3869	22.5884			%CV	36.8783	33.0458	N/A
Tissue losses (BQL)	13	13	13			Tissue losses (BQL)	23	23	23			Tissue losses (BQL)	17	17	17			Tissue losses (BQL)	8	8	8			Tissue losses (BQL)	27	18	N/A
Capture efficiency (%)	86.4583	86.4583	86.4583			Capture efficiency (%)	76.0417	76.0417	76.0417			Capture efficiency (%)	82.2917	82.2917	82.2917			Capture efficiency (%)	91.6667	91.6667	91.6667			Capture efficiency (%)	71.875	81.25	N/A
BQL: below quantification limit
N/A: not applicable concentration values that are 2x higher than the average are excluded)
