# Supplementary material for: Development of a sequential laser microdissection tissue cuts workflow for the spatial and quantitative analysis of drugs in fresh frozen tissue sections
Source: PLoS One. 2024 Dec 23;19(12):e0312542. doi: 10.1371/journal.pone.0312542 (PMC11665993; doi:10.1371/journal.pone.0312542)
Supplement: S14 File — (XLSX) [file pone.0312542.s014.xlsx]

## Sheet: Method LLOQ
Darunavir														Loperamide													JNJ compound
	LLOQ: 0.5 ng/mL														LLOQ: 0.5 ng/mL													LLOQ: 0.1 ng/mL
	Linearity: 0.1-500 ng/mL														Linearity: 0.1-500 ng/mL													Linearity: 0.1-500 ng/mL
	Calibration curve														Calibration curve													Calibration curve
	JNJ compound
		LLOQ: 0.1 ng/mL
		Linearity: 0.1-500 ng/mL

## Sheet: LLOQ calculation
LLOQ in ng/g tissue calculation
				Max	Min	Average
			Density of liver tissue kg/m³	1050	1158	1104			Conversion:	1 kg/m³ = e-15 g/µm³
		Formula: LLOQ (ng/mL)xextraction buffer volume (0,1mL)/(average square area(µm²)x tissue thckness(µm) x density of liver (kg/m³) x e-15 (conversion to g/µm³))
		40µm tissue thickness
		Template (µm × µm)	500 x 500	270 x 270	200 x 200	100 x 100	50 x 50	30 x 30
		Average square area (µm2)	246363	73483	39969	10134	2563	923
		Darunavir µg/g	0.919169	3.08166	5.66562	22.3455	88.3532	245.34
		Loperamide µg/g	0.919169	3.08166	5.66562	22.3455	88.3532	245.34
		JNJ compound µg/g	0.919169	3.08166	5.66562	22.3455	88.3532	245.34
